# Supplementary material for: Strengthening the Culture of Well-Being in Rural Hospitals Through RISE Peer Support
Source: Healthcare (Basel). 2025 Dec 30;14(1):91. doi: 10.3390/healthcare14010091 (PMC12786105; doi:10.3390/healthcare14010091)
Supplement: Supplementary file 1 [file healthcare-14-00091-s001.zip]

Archive with 1 entries (1 files):
- healthcare-4026634-supplementary.pdf
